# Supplementary material for: Undetectable = Untransmittable: A Cross-Population Systematic Review and Meta-Analysis on Awareness and Acceptance
Source: Pathogens. 2025 Jul 8;14(7):673. doi: 10.3390/pathogens14070673 (PMC12298288; doi:10.3390/pathogens14070673)
Supplement: Supplementary file 1 [file pathogens-14-00673-s001.zip]

Archive with 1 entries (1 files):
- pathogens-3707928-supplementary.pdf
